# Supplementary material for: Differences in soil nutrient and microbial characteristics between invasive Ageratina adenophora and native plant communities
Source: PLoS One. 2025 Jun 13;20(6):e0325193. doi: 10.1371/journal.pone.0325193 (PMC12165398; doi:10.1371/journal.pone.0325193)
Supplement: S1 Data — (XLSX) [file pone.0325193.s001.xlsx]

## Sheet: Soil nutrients
		TN (mg/g)	NO3-N ug/g	NO3-N ug/g	TK mg/g	AK ug/g	TP ug/g	AP ug/g
Heavily invasive	1	6.034	3.21841	2.37379	21.6843	439.054	572.128	19.4111
	2	5.723	2.84521	2.19417	20.8969	432.999	482.092	16.2359
	3	5.477	2.52532	2	17.5505	336.622	470.087	14.3308
Lightly invasive	1	5.598	2.36538	1.61165	26.6056	217.034	614.145	4.38179
	2	5.474	2.32095	1.51456	26.4087	182.721	611.143	4.38179
	3	5.349	2.02772	1.51456	26.015	182.217	587.134	3.74675
Non-invasive Gramineae	1	2.404	0.374978	0.737864	14.204	79.2799	863.244	2.47666
	2	2.404	0.374978	0.640777	10.4638	77.7662	836.233	2.47666
	3	2.341	0.366092	0.652427	10.0701	77.7662	791.215	2.26498
Non-invasive Dicotyledon	1	3.587	1.44127	1.02913	33.889	105.014	806.221	2.68834
	2	3.525	1.38795	1.02913	33.1016	102.491	800.219	2.0533
	3	3.462	0.934779	0.834951	28.5741	94.9223	797.218	1.41826

## Sheet: Soil microorganisms 
		Bacteria (million)	fungi (million)	Actinomycetes (ten thousand)	Nitrogen-fixing bacteria (ten thousand)	Potassium bacteria (ten thousand)	Inorganic phosphorus bacteria (million)	Denitrifying bacteria (ten thousand)
Heavily invasive	1	2.9234	5.55447	17.5404	25.462	29.234	15.0263	3.65426
	2	2.9234	4.09277	17.5404	26.9597	29.234	14.0908	3.41433
	3	2.73146	7.01617	19.1202	26.1461	26.2752	13.5354	2.98582
Lightly invasive	1	1.79732	3.20521	14.9776	19.8791	17.3741	2.69597	3.74441
	2	1.78269	3.89419	14.7734	19.1092	17.3804	2.93562	3.62093
	3	1.78269	3.26826	14.8557	19.1092	17.8269	3.20521	3.71393
Non-invasive Gramineae	1	0.942901	1.20737	6.28601	13.2006	10.2162	1.60293	3.92876
	2	0.942901	1.23833	6.91461	12.0737	10.8354	1.5715	3.46661
	3	0.928749	1.14546	6.93322	12.6929	10.5258	1.69722	3.86979
Non-invasive Dicotyledon	1	1.78689	2.49415	14.5929	13.8564	16.3798	0.684974	3.46409
	2	1.1317	2.0847	14.8907	11.6032	16.0734	0.714756	3.72269
	3	1.48907	2.0847	14.1335	11.6032	17.1819	0.506285	3.62599

## Sheet: Microbial diversity
		Shannon	Simpson	McIntosh
Heavily invasive	1	2.34	0.96	2.22
	2	2.45	0.92	2.36
	3	2.66	0.94	2.48
Lightly invasive	1	1.69	0.88	2.53
	2	1.72	0.9	2.58
	3	1.84	0.89	2.55
Non-invasive Gramineae	1	1.02	0.94	2.86
	2	1.21	0.97	2.9
	3	1.18	2.99	2.99
Non-invasive Dicotyledon	1	1.41	0.9	2.81
	2	1.48	0.89	2.79
	3	1.56	0.89	2.92
